# Supplementary material for: Impacts of Puppy Early Life Experiences, Puppy-Purchasing Practices, and Owner Characteristics on Owner-Reported Problem Behaviours in a UK Pandemic Puppies Cohort at 21 Months of Age
Source: Animals (Basel). 2024 Jan 22;14(2):336. doi: 10.3390/ani14020336 (PMC10812580; doi:10.3390/ani14020336)
Supplement: Supplementary file 1 [file animals-14-00336-s001.zip]

Archive with 4 entries (4 files):
- File S1 Questionnaire.pdf
- File S2 Supplemental Tables Amended proofreading version.pdf
- File S3 Qualitative Coding Framework.pdf
- File S4 Demographics.pdf
